# Supplementary material for: Comparison of intra-individual coefficients of variation on the paired sampling data when inter-individual variations are different between measures
Source: BMC Res Notes. 2016 Feb 19;9:115. doi: 10.1186/s13104-016-1912-y (PMC4760001; doi:10.1186/s13104-016-1912-y)
Supplement: Supplementary file 1 — 10.1186/s13104-016-1912-y A list of the pain intensity data. [file 13104_2016_1912_MOESM1_ESM.xls]

## Sheet: Additional_file_1
subj_id	rep	sex	age	PV	VAS
1	1	F	43	51	7
1	2	F	43	61	8
1	3	F	43	36	24
2	1	M	46	19	0
2	2	M	46	20	0
3	1	M	52	0	13
3	2	M	52	0	0
3	3	M	52	10	2
4	1	M	53	24	28
4	2	M	53	107	30
5	1	M	55	0	0
5	2	M	55	0	0
5	3	M	55	6	0
5	4	M	55	0	0
6	1	M	55	12	0
6	2	M	55	26	0
7	1	F	57	96	18
7	2	F	57	60	25
7	3	F	57	17	47
8	1	M	58	3	13
8	2	M	58	14	14
8	3	M	58	33	22
8	4	M	58	14	24
8	5	M	58	19	35
8	6	M	58	22	22
9	1	M	61	0	0
9	2	M	61	0	0
9	3	M	61	2	0
9	4	M	61	26	0
9	5	M	61	19	0
10	1	F	61	38	87
10	2	F	61	8	78
11	1	M	61	26	46
11	2	M	61	9	0
12	1	F	61	11	33
12	2	F	61	9	50
12	3	F	61	11	47
12	4	F	61	15	34
13	1	M	62	19	8
13	2	M	62	7	41
13	3	M	62	4	53
14	1	M	62	25	42
14	2	M	62	18	48
15	1	M	62	18	38
15	2	M	62	55	42
15	3	M	62	34	10
15	4	M	62	28	12
15	5	M	62	0	0
16	1	F	63	24	14
16	2	F	63	6	0
16	3	F	63	95	0
16	4	F	63	0	0
16	5	F	63	33	0
16	6	F	63	13	0
17	1	M	63	0	0
17	2	M	63	16	0
17	3	M	63	0	0
17	4	M	63	1	16
18	1	F	63	0	0
18	2	F	63	0	7
19	1	M	64	0	0
19	2	M	64	9	0
19	3	M	64	10	4
19	4	M	64	8	14
19	5	M	64	0	12
20	1	M	65	16	22
20	2	M	65	97	27
20	3	M	65	30	8
21	1	M	65	21	44
21	2	M	65	6	44
22	1	M	66	25	31
22	2	M	66	3	0
23	1	M	67	0	34
23	2	M	67	14	3
23	3	M	67	51	51
23	4	M	67	101	28
23	5	M	67	51	24
24	1	M	67	4	0
24	2	M	67	7	0
25	1	M	68	20	3
25	2	M	68	0	2
26	1	M	68	139	100
26	2	M	68	61	83
26	3	M	68	126	63
26	4	M	68	24	58
27	1	M	69	1	0
27	2	M	69	44	0
27	3	M	69	4	0
28	1	F	70	14	6
28	2	F	70	13	19
28	3	F	70	37	23
28	4	F	70	26	28
28	5	F	70	32	23
29	1	M	71	0	0
29	2	M	71	1	0
29	3	M	71	7	0
29	4	M	71	53	0
29	5	M	71	12	0
30	1	M	71	24	0
30	2	M	71	37	10
30	3	M	71	6	22
30	4	M	71	41	13
30	5	M	71	14	10
30	6	M	71	0	6
31	1	M	71	0	7
31	2	M	71	4	8
32	1	F	71	38	55
32	2	F	71	0	24
32	3	F	71	59	48
32	4	F	71	33	85
32	5	F	71	6	89
33	1	M	72	6	3
33	2	M	72	11	27
34	1	F	73	0	0
34	2	F	73	3	0
34	3	F	73	0	0
34	4	F	73	6	0
35	1	M	73	64	64
35	2	M	73	13	100
35	3	M	73	61	67
35	4	M	73	252	67
36	1	F	73	0	0
36	2	F	73	9	0
36	3	F	73	6	0
36	4	F	73	0	0
37	1	M	73	0	0
37	2	M	73	2	0
37	3	M	73	16	14
37	4	M	73	21	16
38	1	F	73	6	15
38	2	F	73	18	23
38	3	F	73	17	19
38	4	F	73	20	29
39	1	M	74	60	19
39	2	M	74	0	3
39	3	M	74	12	7
39	4	M	74	11	8
39	5	M	74	65	10
39	6	M	74	94	25
40	1	M	75	28	18
40	2	M	75	16	11
40	3	M	75	29	4
40	4	M	75	16	3
41	1	M	76	0	24
41	2	M	76	42	66
41	3	M	76	8	38
41	4	M	76	12	28
41	5	M	76	1	33
41	6	M	76	13	13
42	1	M	80	22	20
42	2	M	80	55	20
42	3	M	80	40	44
42	4	M	80	15	14
43	1	M	81	3	48
43	2	M	81	53	100
43	3	M	81	62	54
43	4	M	81	416	100
43	5	M	81	26	48
